# Supplementary material for: Niche Differentiation and Predicted Functions of Microbiomes in a Tri-Trophic Willow–Gall (Euura viminalis)–Parasitoid Wasp System
Source: Insects. 2025 Dec 29;17(1):43. doi: 10.3390/insects17010043 (PMC12842123; doi:10.3390/insects17010043)
Supplement: Supplementary file 1 [file insects-17-00043-s001.zip]

Archive with 1 entries (1 files):
- insects-4014483-supplementary.pdf
